# Supplementary material for: Interpreting Stroke-Impaired Electromyography Patterns through Explainable Artificial Intelligence
Source: Sensors (Basel). 2024 Feb 21;24(5):1392. doi: 10.3390/s24051392 (PMC10935041; doi:10.3390/s24051392)
Supplement: Supplementary file 1 [file sensors-24-01392-s001.zip]

Archive with 1 entries (1 files):
- sensors-2780709-supplementary.pdf
